# Supplementary material for: Mechanism of Rad26-assisted rescue of stalled RNA polymerase II in transcription-coupled repair
Source: Nat Commun. 2021 Dec 1;12:7001. doi: 10.1038/s41467-021-27295-4 (PMC8636621; doi:10.1038/s41467-021-27295-4)
Supplement: Supplementary file 7 — Source Data [file 41467_2021_27295_MOESM7_ESM.xlsx]

## Sheet: Sheet3
Data used to create the network graphs presented in Fig. 4
	Apo->ATP-bound transition					ATP-bound ->ADP-bound transition					ADP-bound -> Apo transition
	community	community interaction	weight			community	community interaction	weight			community	community interaction	weight
	A	D	10.6982			A	O	12.526			A	D	-8.67424
	A	L	10.3657			A	M	-5.765			A	O	-11.1839
	A	M	2.22809			A	J	11.2165			A	V	-15.3834
	A	V	14.2607			B	R	-5.57939			A	L	-8.46586
	B	F	-5.94132			B	F	-9.37457			A	J	-11.6206
	B	G	-7.88745			B	D	25.2204			B	G	6.08711
	B	H	15.2885			B	J	6.44076			B	F	3.43329
	B	R	-9.32416			B	H	15.3305			B	T	6.9834
	B	S	7.45359			B	C	15.3133			B	D	-24.0405
	B	T	-6.74969			B	I	5.51747			B	U	-13.5081
	B	U	14.1058			C	F	-10.6535			B	S	10.253
	C	F	48.4013			C	I	9.65284			B	C	-18.4821
	C	I	-9.50194			C	J	9.67991			B	I	-15.1741
	C	J	-3.83297			D	K	-2.13954			C	F	-59.0413
	D	K	-3.94191			D	O	4.94802			C	J	-5.84704
	D	L	3.5898			D	T	18.8933			D	K	6.07628
	D	O	13.4761			E	P	16.4787			D	O	-18.4241
	D	T	-24.1557			E	M	-11.0041			D	T	5.26246
	E	I	-21.9505			E	I	13.2216			E	P	8.48661
	E	M	7.49737			E	U	6.31834			E	I	8.72891
	E	P	-24.9653			F	S	6.08662			E	U	-10.7018
	E	U	4.35205			F	R	-10.9236			F	S	-32.843
	F	R	-27.5666			G	S	-4.57837			F	R	38.4867
	F	S	26.7564			H	L	8.37595			F	T	-10.6503
	F	T	7.97092			H	U	-11.9807			G	S	6.29932
	H	K	37.3379			H	Q	-4.23606			H	P	4.02315
	H	L	-25.3744			I	M	4.64655			H	L	16.9984
	H	P	-4.30265			I	L	6.48937			H	U	8.79273
	H	Q	5.95346			I	R	-10.5036			H	K	-36.376
	I	J	22.4969			J	T	-4.76317			I	M	-5.6679
	I	L	-10.6495			L	P	-5.24912			I	J	-19.3791
	I	R	-15.9297			L	O	6.69736			I	L	4.16016
	J	T	7.49576			L	M	-30.8598			I	R	26.4746
	K	N	8.80858			N	V	1.40514			K	N	6.44612
	L	M	15.2327			N	O	-9.27747			L	P	4.86419
	L	O	-6.35381			S	T	14.4268			L	M	15.6265
	N	V	8.10505								N	V	-9.51019
	Q	U	-4.59997								N	O	11.277
	S	T	-7.13749								Q	U	4.13413
											S	T	-7.28927

## Sheet: Sheet1
Data for Fig. 6b
mutation	A1(WT)	N475D	V744G	L774P
data points	66.5114	11.5101	33.168	5.37466
	76.4203	17.7901	17.92	7.70991
	76.6943	10.1844	20.1783	7.88911
	72.2998	9.11419		8.43975
	71.8303	10.9117
	70.1089
	57.8754
	98.1803
	91.639
# of repeats	9 repeats	5 repeat	3 repeat	4 repeat

## Sheet: Sheet2
Uncropped source gel for Fig. 6b
